# Supplementary material for: Impaired ankle inversion proprioception during walking is associated with fear of falling in older adults
Source: Front Aging Neurosci. 2022 Sep 30;14:946509. doi: 10.3389/fnagi.2022.946509 (PMC9563849; doi:10.3389/fnagi.2022.946509)
Supplement: Supplementary file 1 [file Table_1.XLSX]

## Sheet: reliability study
number	group(1 young, 2 older)	gender (1male,2 female)	height (cm)	weight(kg)	age (y)	AIDAW score-first test	AIDAWscore-second test
1	1	1	167	61	24	0.766	0.748
2	1	1	172	65	22	0.765	0.767
3	1	1	177	65	24	0.77	0.773
4	1	1	168	66	24	0.787	0.778
5	1	1	171	64	22	0.797	0.795
6	1	1	176	63	21	0.828	0.837
7	1	2	170	56	23	0.822	0.853
8	1	2	163	53	22	0.747	0.693
9	1	2	158	44	24	0.752	0.727
10	1	2	170	61	22	0.727	0.755
11	1	2	167	58	24	0.772	0.748
12	1	2	158	45	26	0.797	0.82
13	2	1	152.8	52.2	78	0.672	0.717
14	2	1	160.3	53.5	71	0.691667	0.777
15	2	1	169	60.7	77	0.76	0.715
16	2	1	166	70.2	66	0.738	0.847
17	2	1	160.7	67.5	67	0.772	0.785
18	2	2	156	45.5	71	0.468	0.583
19	2	2	158	65.5	69	0.628	0.705
20	2	2	157.3	55.3	68	0.742	0.718
21	2	2	156.6	65.4	68	0.765	0.745
22	2	2	154.5	46	68	0.75	0.783
23	2	2	158.8	66	72	0.77	0.755
24	2	2	147.9	56.8	66	0.777	0.787

## Sheet: validity study
number	group (1young, 2older)	gender(1male, 0female)	height (m)	weight (kg)	age (y)	AIDAW score	FES-I score
1	1	1	1.77	65	24	0.773	N/A
2	1	1	1.68	66	24	0.787	N/A
3	1	1	1.71	64	22	0.797	N/A
4	1	1	1.7	60.2	29	0.812	N/A
5	1	1	1.76	63	21	0.837	N/A
6	1	0	1.7	56	23	0.853	N/A
7	1	0	1.57	45	23	0.728	N/A
8	1	0	1.6	55	25	0.738	N/A
9	1	0	1.63	53	22	0.747	N/A
10	1	0	1.58	44	24	0.752	N/A
11	1	0	1.7	61	22	0.755	N/A
12	1	0	1.67	58	24	0.772	N/A
13	1	0	1.58	45	26	0.82	N/A
14	1	0	1.57	51	23	0.697	N/A
15	1	0	1.64	60	23	0.758	N/A
16	2	0	1.56	45.5	71	0.468	31
17	2	0	1.58	65.5	69	0.628	36
18	2	1	1.53	52.2	78	0.672	25
19	2	1	1.6	53.5	71	0.777	17
20	2	1	1.69	60.7	77	0.715	31
21	2	0	1.57	55.3	72	0.718	22
22	2	1	1.66	70.2	66	0.738	18
23	2	0	1.57	65.4	68	0.745	24
24	2	0	1.55	46	68	0.75	27
25	2	0	1.59	66	72	0.755	21
26	2	1	1.61	67.5	68	0.772	25
27	2	0	1.48	56.8	66	0.777	28
28	2	0	1.61	77.6	72	0.797	23
29	2	0	1.58	59.5	69	0.798	19
30	2	0	1.54	59.1	72	0.693	34
